# Supplementary material for: Comparative Analysis of Fatty Acid Bioaccessibility in Commercial Marine Oil Supplements: An In Vitro Integrated Analytical Study
Source: Foods. 2024 Dec 23;13(24):4177. doi: 10.3390/foods13244177 (PMC11675117; doi:10.3390/foods13244177)
Supplement: Supplementary file 1 [file foods-13-04177-s001.zip]

Archive with 1 entries (1 files):
- foods-3346445-supplementary.pdf
